# Supplementary material for: Diversity of ESI-MS Based Phosphatidylcholine Profiles in Basidiomycetes
Source: J Fungi (Basel). 2022 Feb 11;8(2):177. doi: 10.3390/jof8020177 (PMC8879007; doi:10.3390/jof8020177)
Supplement: Supplementary file 1 [file jof-08-00177-s001.zip › Table S2.xlsx]

## Sheet: PC profiles
Order	Family	Strain in LE-BIN collection	Trophic group	Ecology	Type of Rot	Growth	Hyphal system	Potential identification	UI	14:0/18:2	15:0/18:2	UI	16:1/18:3	16:1/18:2	16:0/18:2	16:0/18:1	UI	15:0/20:4	17:0/18:3	17:0/18:2	16:0/18:2;O	18:3/18:3	18:2/18:3	18:2/18:2	18:1/18:2	18:0/18:2	UI	UI	18:2/18:2;O	18:1/18:2;O	18:2/20:0	18:2/18:2;OO	18:1/18:2;OO	18:1/18:1;OO	17:1/22:6	UI	UI	UI	UI	UI	UI	UI	UI	UI
														16:0/18:3	16:1/18:1				17:1/18:2					18:1/18:3	18:0/18:3	18:1/18:1
								m/z, [M+Na]+	728.445	752.518	766.538	768.528	776.518	778.54	780.555	782.567	784.567	790.539	792.547	794.569	796.55	800.528	802.54	804.559	806.566	808.583	810.561	812.554	820.552	822.557	832.582892	834.541	836.546	838.548	840.553	850.541	852.545	854.541	858.539	860.545	862.54	864.53	866.537	868.543
								Matched Mass, [M+Na]+		752.52	766.536		776.52	778.536	780.551	782.567		790.536	792.551	794.567	796.546	800.52	802.536	804.557	806.567	808.583			820.546	822.562	832.583	834.526	836.541	838.557	840.551
								Delta		0.0019	-0.0027		0.002	-0.0041	-0.0035	-0.0001		-0.003	0.0044	-0.0015	-0.0037	-0.0078	-0.0045	-0.0023	0.0007	-0.0001			-0.0061	0.0045	-0.000192	-0.015	-0.0047	0.0089	-0.0014
								Composition		32:2 PC	33:2 PC		34:4 PC	34:3 PC	34:2 PC	34:1 PC		35:4 PC	35:3 PC	35:2 PC	PC 34:2;O	36:6 PC	36:5 PC	36:4 PC	36:3 PC	36:2 PC			36:4;O PC	36:3;O PC	38:2 PC	36:4;OO PC	36:3;OO PC	36:2;OO PC	PC 39:7										34:X PC	36:X PC	38:X PC	40:X PC
Agaricales	Entolomataceae	Entoloma abortivum 4158	Mr	P	WR	S	MM	relative intenaity, %	nd	nd	0.333497	0.210541	nd	0.491823	4.32837	1.08353	nd	0.321706	0.500245	nd	nd	nd	1.72054	77.8344	1.23282	0.0882059	nd	nd	4.25798	0.16183	nd	nd	3.40866	0.252944	nd	nd	0.859849	0.519615	0.348235	nd	1.10113	nd	nd	0.944065	5.90372	80.876	3.6616	3.77289
Agaricales	Lycoperdaceae	Lycoperdon perlatum 2884	Hu	S	WR	S	MM		nd	0.312977	2.16291	0.145982	nd	0.651419	8.79203	0.856983	nd	nd	0.787781	0.846927	0.760673	0.851034	0.835426	64.6835	2.17936	1.76381	nd	nd	5.16288	0.320452	nd	nd	2.95644	0.313913	nd	nd	1.05968	0.583237	0.590631	nd	1.54599	0.619382	nd	1.21658	10.3004	70.3131	3.27035	5.61551
Agaricales	Schizophyllaceae	Schizophyllum commune 2961	Le	S	WR	F	MM		nd	nd	3.98177	nd	nd	nd	15.8911	5.00063	nd	nd	nd	nd	nd	nd	6.10622	45.1916	13.484	3.54189	nd	nd	6.80275	nd	nd	nd	nd	nd	nd	nd	nd	nd	nd	nd	nd	0	nd	nd	20.8918	68.3237	0	0
Agaricales	Pterulaceae	Pterulicium echo 4235	Le	S	WR	F	DM		0.300063	0.240511	0.176313	nd	0.534513	1.99515	5.85019	1.57045	nd	0.825001	nd	nd	nd	nd	nd	58.2979	15.0005	2.08159	0.546349	nd	3.0359	0.64089	nd	0.610913	2.08715	0.93857	nd	0.324376	0.708077	nd	nd	nd	2.71984	1.07097	nd	0.444816	9.95031	75.9263	3.63663	4.9437
Agaricales	Tricholomataceae	Leucopaxillus laterarius 3838	Hu	S	WR	M	MM		nd	nd	nd	nd	nd	nd	9.13676	2.06683	nd	nd	nd	nd	nd	nd	nd	57.0413	4.1794	11.0795	nd	nd	9.98019	nd	nd	2.23876	4.27725	nd	nd	nd	nd	nd	nd	nd	nd	nd	nd	nd	11.2036	72.3002	6.51601	0
Agaricales	Bolbitiaceae	Conocybe watlingii 2444	Hu	S	WR	S	MM		0.377607	nd	0.4038	nd	0.861472	0.912514	3.64179	0.789597	nd	1.49301	0.803373	nd	nd	nd	1.84669	74.3422	3.20374	0.954371	nd	nd	4.00026	0.122757	nd	nd	3.23146	0.471082	nd	nd	0.904443	nd	nd	nd	0.76746	nd	nd	0.872374	6.20538	80.347	3.70254	2.54428
Agaricales	Omphalotaceae	Gymnopus dryophilus 2176	St	S	WR	S	MM		0.280776	nd	0.524322	nd	nd	1.93946	2.82291	0.743966	nd	1.09727	2.01979	0.375462	nd	0.585023	1.49837	55.6438	22.3298	2.0998	nd	nd	2.04481	0.617717	nd	nd	2.10761	0.719991	nd	nd	0.518454	0.22357	nd	0.347007	0.586284	0.310386	nd	0.56344	5.50634	82.1568	2.8276	2.54914
Agaricales	Omphalotaceae	Panellus luxfilamentus 4307	Le	S	WR	S	MM		nd	nd	2.30907	nd	nd	nd	9.05714	4.2038	nd	nd	nd	nd	nd	nd	nd	42.0136	15.2677	4.2003	nd	nd	11.6196	3.51369	3.0236	nd	4.79149	nd	nd	nd	nd	nd	nd	nd	nd	nd	nd	nd	13.2609	61.4816	4.79149	0
Agaricales	Omphalotaceae	Collybiopsis menehune 4436	St	S	WR	S	MM		nd	nd	0.632902	nd	nd	6.44969	5.70898	0.739871	nd	nd	3.42576	nd	nd	nd	2.41721	65.8434	2.05988	1.88063	nd	nd	2.671	nd	0.391374	0.553877	1.64813	0.871112	nd	0.469768	0.650481	nd	nd	0.625654	1.70749	0.76369	nd	0.489132	12.8985	72.2011	3.07312	4.23645
Agaricales	Pterulaceae	Radulomyces copelandii 3899	Le	S	WR		MM		0.559862	nd	0.45516	nd	nd	1.81475	3.0507	2.45781	0.809458	nd	nd	nd	nd	nd	nd	55.5756	23.6576	2.52983	0.284731	nd	3.07374	0.931068	nd	0.647157	1.3632	0.675813	0.20815	0.517352	0.472841	nd	nd	nd	0.442616	nd	nd	0.472568	8.13272	82.0478	2.89432	1.38803
Agaricales	Mycenaceae	Mycena galopus 2249	St	S	WR	S	MM		nd	nd	0.502279	nd	nd	2.09308	4.74331	0.419651	nd	1.13692	0.895743	nd	nd	nd	1.82882	71.8572	3.99946	1.54202	nd	nd	2.37042	0.224572	nd	0.69542	2.84792	0.477226	nd	nd	0.61209	nd	nd	0.727293	2.35519	nd	nd	0.671397	7.25605	79.2275	4.02056	4.36597
Agaricales	Physalacriacerae	Flammulina velutipes 1483	Le	S	WR	F	MM		0.561698	0.77953	nd	nd	nd	1.87743	5.77413	1.38942	nd	nd	nd	nd	nd	1.35467	10.8039	52.792	10.4682	2.62171	nd	nd	4.38958	0.715254	nd	nd	4.45182	nd	nd	nd	nd	nd	nd	nd	2.0207	nd	nd	nd	9.04098	78.0404	4.45182	2.0207
Auriculariales	Auriculariaceae	Auricularia mesenterica 2115	Le	S	WR	M	MM		nd	nd	0.628123	nd	nd	0.915459	5.4156	2.44063	0.446956	nd	1.3985	0.862008	nd	0.820717	0.930448	44.7916	30.3072	2.96833	0.951093	nd	1.62164	0.742515	nd	nd	1.56649	1.15953	nd	nd	0.37925	0.424782	nd	nd	0.497465	0.30685	nd	0.424782	9.21864	80.7694	2.72602	2.03313
Cantharellales	Hydnaceae	Rogersiomyces malaysianus 3507	St	S	BR	S	MM		nd	nd	nd	0.179539	nd	0.143502	nd	0.779932	nd	nd	nd	nd	nd	2.49167	1.76547	74.4472	5.17262	2.32455	nd	nd	3.79509	nd	nd	0.647691	5.51069	0.437013	nd	nd	0.578836	0.372591	nd	nd	0.536043	nd	nd	0.817578	0.923435	86.2015	6.59539	2.30505
Gloeophyllales	Gloeophyllaceae	Gloeophyllum trabeum 0157	Le	S	BR	M	DM		nd	0.212484	1.52524	0.653286	nd	1.86187	13.3352	5.01951	nd	nd	2.14969	1.17648	0.777674	nd	nd	33.9365	24.1908	3.6638	0.434452	0.259213	1.89433	1.35993	0.522061	0.622139	0.789638	0.447781	0.216476	0.791448	0.377497	nd	0.198845	0.44471	2.30511	0.833826	nd	nd	20.2166	62.4848	2.07603	4.15998
Gloeophyllales	Gloeophyllaceae	Gloeophyllum sepiarium 3667	Le	S	BR	M	TM		nd	nd	1.88097	nd	nd	1.626	8.23094	2.98723	nd	nd	nd	nd	nd	nd	1.48021	47.0886	19.569	4.25148	nd	nd	3.24042	1.47559	1.42398	nd	1.66757	nd	nd	nd	nd	nd	nd	nd	3.49912	1.57895	nd	nd	12.8442	72.3892	1.66757	5.07807
Phallales	Phallaceae	Phallus impudicus 4116	Hu	S	WR	S	MM		1.15551	0.563233	2.0976	0.55053	0.73381	1.26716	3.14537	1.0581	1.15887	nd	3.30709	0.671411	nd	nd	nd	55.0716	16.7316	0.72046	nd	nd	3.89195	0.959533	nd	1.07311	1.46989	0.896764	nd	0.421918	0.473469	nd	nd	1.44516	0.606269	nd	0.529653	nd	7.36331	72.5236	3.43976	3.05456
Polyporales	Laetiporaceae	Laetiporus sulphureus 3867	Le	P	BR	M	DM		nd	nd	nd	nd	nd	0.227291	2.69267	0.652193	0.268685	nd	0.682685	1.20099	nd	0.677409	0.983846	35.8978	33.7436	8.65991	0.624907	nd	2.80948	2.20822	nd	nd	2.76849	2.19217	0.344935	nd	0.773196	0.762643	nd	nd	0.875477	nd	nd	0.953405	3.84084	80.5875	5.30559	3.36472
Polyporales	Irpecaceae	Irpex lacteus 4341	Le	S	WR	F	DM		nd	0.332125	nd	nd	nd	2.68774	7.05609	4.95022	0.399569	nd	1.32105	1.308	0.469539	0.497954	0.758809	26.2644	35.5945	8.97724	0.792164	nd	1.09373	1.12414	nd	0.39827	0.967959	0.918927	0.443068	0.445783	0.283214	nd	nd	0.327932	0.795143	0.717818	0.717818	0.356813	15.0936	72.8851	2.72822	3.19874
Polyporales	Dacryobolaceae	Tyromyces lacteus 3990	Le	S	BR	S	MM		nd	nd	nd	nd	nd	3.48177	6.1907	2.13901	1.47311	nd	nd	nd	nd	nd	nd	15.4399	39.2285	22.9654	0.426378	nd	1.12237	1.99169	nd	nd	1.10525	0.637005	nd	nd	nd	nd	nd	nd	1.32052	1.42351	1.05488	nd	13.2846	78.0602	1.74226	3.79891
Polyporales	Polyporaceae	Grammothele lineata 4219	Le	S	WR	F	DM		0.517116	0.145726	0.168292	0.294129	0.362976	1.10231	1.66087	0.832989	0.23168	nd	0.653662	nd	nd	nd	2.44138	50.5974	21.8943	3.47259	nd	nd	3.77242	1.53994	nd	nd	4.15605	1.61245	nd	nd	1.07554	0.830492	0.535475	nd	0.579843	nd	nd	1.52228	4.19083	78.4057	5.76851	4.54363
Polyporales	Polyporaceae	Trametes versicolor 2782	Le	S	WR	F	TM		1.2519	nd	2.26327	nd	nd	1.36848	6.42628	2.00559	nd	nd	1.90206	1.16669	nd	nd	1.41007	54.8752	15.3313	1.20902	nd	nd	3.07397	0.759421	nd	nd	1.25406	3.16021	nd	nd	nd	nd	nd	nd	1.81014	0.732265	nd	nd	9.80035	72.8257	4.41428	2.5424
Polyporales	Polyporaceae	Trametes versicolor 4354	Le	S	WR	F	TM		nd	nd	1.39892	nd	nd	1.27218	6.34428	1.20761	nd	nd	1.07639	nd	nd	nd	nd	67.0384	6.39095	1.34009	nd	nd	5.01821	0.692831	nd	1.59491	2.48576	nd	nd	nd	nd	nd	nd	nd	2.9609	1.17858	nd	nd	8.82407	74.7694	4.08068	4.13949
Polyporales	Polyporaceae	Trametes hirsuta 4124	Le	S	WR	M	TM		nd	nd	1.64192	nd	nd	2.03393	8.94425	1.96384	nd	nd	1.17187	nd	nd	nd	6.9431	52.1174	10.6439	1.38745	nd	nd	3.94989	1.33742	nd	0.963975	1.47157	0.888033	nd	nd	nd	nd	nd	nd	3.38064	1.16077	nd	nd	12.942	71.0919	3.32358	4.54141
Polyporales	Polyporaceae	Trametes trogii 3607	Le	S	WR	F	TM		nd	nd	nd	nd	nd	3.75345	3.89206	3.93301	1.47046	nd	1.39718	0.816451	nd	nd	nd	46.5175	24.5456	5.81027	0.39748	nd	2.41024	1.03554	nd	0.498422	0.886113	0.468364	nd	0.465385	nd	nd	nd	nd	0.807653	0.526954	0.367879	nd	13.049	77.2708	1.8529	1.70249
Polyporales	Polyporaceae	Funalia aspera 4247	Le	S	WR	M	TM		0.522472	nd	0.925837	nd	nd	1.33738	6.17073	2.43422	0.403083	nd	1.01659	1.01659	nd	nd	2.93962	48.4506	18.6522	2.59916	0.418426	nd	4.80842	1.40322	nd	0.65642	2.14354	0.752459	nd	0.817945	0.516602	nd	nd	nd	1.00385	0.408571	nd	0.602003	10.3454	73.0601	3.55242	2.53102
Polyporales	Phanerochaetaceae	Terana coerulea 2820	Le	S	WR	M	MM		0.300742	nd	0.400989	nd	nd	0.639436	8.08537	2.44292	0.507436	nd	0.827783	2.44292	0.507436	nd	nd	49.7222	13.8894	4.26764	0.829635	0.504922	3.91094	1.6433	nd	nd	2.46742	0.707851	0.23976	0.57304	1.09681	0.566685	nd	nd	1.50498	0.823826	0.46907	0.627526	11.6752	69.2138	3.41503	5.08889
Polyporales	Phanerochaetaceae	Bjerkandera adusta 3996	Le	S	WR	F	MM		nd	0.142093	0.499211	nd	nd	0.749759	3.75067	0.880479	nd	0.392327	0.707006	nd	nd	1.41998	1.25557	69.196	0.179998	0.285655	nd	nd	6.37217	0.0997415	nd	nd	9.04238	0.238301	nd	nd	1.48914	0.410818	nd	nd	0.873304	nd	nd	2.01539	5.3809	72.3372	9.28068	4.78866
Polyporales	Steccherinaceae	Steccherinum ochraceum 3174	Le	S	WR	S	DM		1.20169	nd	2.01643	nd	d	2.31018	21.5166	1.70407	nd	nd	nd	0.475042	1.47009	nd	1.61744	40.0479	13.8444	2.51603	nd	nd	3.30923	1.10283	nd	nd	1.44098	1.44098	nd	nd	nd	nd	nd	nd	2.85945	1.12662	nd	nd	25.5308	58.0258	2.88196	3.98607
Polyporales	Fomitopsidaceae	Fomitopsis pinicola 4361	Le	S	BR	F	DM		nd	nd	nd	nd	nd	nd	2.39264	0.674045	nd	1.01812	1.10834	0.808845	nd	0.701424	4.04504	59.8151	20.2014	2.43159	nd	nd	2.39834	0.682542	0.138748	nd	1.03926	0.487893	nd	nd	nd	nd	nd	nd	2.05669	nd	nd	nd	3.06669	87.1945	1.52715	2.05669
Polyporales	Sparassidaceae	Sparassis crispa 2902	Le	P	BR	S	MM		0.169585	nd	1.46025	0.39396	nd	0.963288	4.32385	1.20289	0.592237	nd	1.99515	2.52869	0.407405	nd	0.575455	19.2134	40.6921	16.6884	0.396045	nd	1.09255	1.68435	nd	0.71895	0.659417	0.830927	0.900445	0.341722	nd	0.457482	nd	0.559857	0.850534	0.301088	nd	nd	7.08226	77.5654	3.10974	2.16896
Polyporales	Meruliaceae	Mycoacia aurea 4224	Le	S	WR	M	MM		nd	nd	nd	nd	nd	0.840565	12.7406	0.857295	1.83962	nd	nd	0.754196	1.62442	nd	1.99831	56.1407	1.45237	1.19187	nd	1.96854	6.2255	0.517282	nd	nd	1.67523	1.10189	nd	nd	nd	nd	nd	nd	7.1859	0.538292	1.3474	nd	16.2781	62.7518	2.77711	9.07159
Polyporales	Meripilaceae	Meripilus giganteus 2665	Le	P	WR	F	MM		0.324609	nd	nd	nd	nd	nd	2.83604	1.33829	nd	nd	nd	nd	nd	nd	0.961464	77.6475	8.43335	0.204259	nd	0	2.7102	0.177052	nd	0.298783	2.11607	1.26827	0.0570722	nd	0.525584	nd	nd	nd	0.404559	nd	nd	0.696886	4.17433	87.2466	3.7402	1.62703
Polyporales	Incrustoporiaceae	Skeletocutis odora 4421	Le	S	WR	S	DM		nd	nd	0.940362	nd	nd	nd	12.8609	6.18172	0.907075	nd	1.37596	0.0325723	nd	nd	nd	64.6903	2.47026	0.925644	nd	0.483047	2.09341	0.164375	0.410484	0.667593	1.65754	0.796388	nd	0.321707	0.678561	nd	nd	nd	1.37698	0.532321	nd	0.432741	19.9497	68.5693	3.12153	3.02061
Russulales	Auriscalpiaceae	Auriscalpium vulgare 3627	St	S	WR	S	DM		0.240555	nd	nd	nd	0.510637	1.30796	2.34649	0.813629	nd	nd	0	nd	nd	0.804229	15.4224	60.7066	9.84473	0.483796	nd	nd	2.80088	0.347603	nd	0.349008	1.32072	0.70595	nd	nd	0.469355	nd	nd	nd	0.895329	nd	nd	0.630145	4.97871	87.2617	2.37568	1.99483
Russulales	Hericiaceae	Hericium coralloides 3594	Le	S	WR	S	MM		nd	0.213655	0.828594	nd	0.220193	1.49	6.68073	1.55024	0.251494	nd	2.40277	0.930827	nd	nd	nd	46.05	20.4429	4.70444	nd	nd	7.80499	nd	nd	1.10995	3.17022	0	nd	nd	nd	nd	nd	nd	2.14903	nd	nd	nd	10.1927	71.1973	4.28017	2.14903
Russulales	Hericiaceae	Dentipellis fragilis 3869	Le	S	WR	M	MM		0.362604	nd	nd	nd	nd	2.53355	5.6098	1.36934	1.44575	nd	nd	nd	nd	nd	3.11316	30.3362	30.3032	9.30613	nd	nd	5.55816	3.69511	nd	nd	1.44387	0.806477	nd	0.532914	0.478184	nd	nd	nd	1.52898	0.93081	0.645715	nd	10.9584	73.0587	2.25035	3.58369
Russulales	Bondarzewiaceae	Heterobasidion annosum 4187	Le	P	WR	M	DM		nd	nd	0.903124	nd	nd	1.61812	10.3278	4.00907	nd	nd	2.00433	nd	nd	1.43455	1.28742	54.6039	6.9146	3.68492	nd	nd	5.78607	nd	nd	nd	2.79132	0.776088	nd	nd	nd	nd	nd	nd	2.84212	1.01655	nd	nd	15.955	67.9254	3.5674	3.85867
Russulales	Bondarzewiaceae	Laurilia sulcata 3530	Le	S	WR	M	TM		0.380483	nd	0.738617	nd	nd	0.712982	7.05606	2.0608	nd	nd	1.37512	nd	nd	nd	1.07699	63.8865	9.27361	2.3209	nd	nd	2.55099	0.806272	0.670261	0.530313	1.34985	0.755963	nd	nd	0.625561	nd	nd	nd	2.3175	1.09166	0.419582	nd	9.82984	76.558	2.63613	4.4543
								Trophic group
								Mr - Mycorrhizal		UI - unidentified		nd - not determined
								Le - Xylotrophic		Type of Rot
								St - Litter-Saprotrophic		WR - white rot
								Hu - Humus-Saprotrophic		BR - brown rot
								Ecology		Hyphal system
								S - saprotroph		MM - monomitic
								P - parasite		DM - dimitic
								Growth		TM - trimitic
								F - fast (9 cm Petri dish - 1 week)
								M - medium (9 cm Petri dish - 2-3 week)
								S - slow (9 cm Petri dish - 4 week or more)
